# Supplementary material for: Identification and Expression Analysis of the CHX Gene Family in Capsicum annuum L
Source: Biology (Basel). 2025 Dec 25;15(1):37. doi: 10.3390/biology15010037 (PMC12784674; doi:10.3390/biology15010037)
Supplement: Supplementary file 1 [file biology-15-00037-s001.zip]

Archive with 1 entries (1 files):
- biology-4019106-supplementary.xlsx
