# Supplementary material for: Identification and Expression Analysis of the CHX Gene Family in Capsicum annuum L
Source: Biology (Basel). 2025 Dec 25;15(1):37. doi: 10.3390/biology15010037 (PMC12784674; doi:10.3390/biology15010037)
Supplement: Supplementary file 1 [file biology-15-00037-s001.zip › biology-4019106-supplementary.xlsx]

## Sheet: Table S1
Table S1. RT-qPCR primers for CHX gene family
Gene name	Forward primers (5'→3')	Reverse primers (5'→3')
CaCHX1	CTCGGCTATATTGATGGTCCACA	CGGGAGAATTATCATTGCAACCC
CaCHX20	CATCAGATGGAGTATGGCAAGGA	TAAGAGGCCTACGCTTGATACAC
CaCHX23	GGTACTTCTCTCAAGTGTAGCGT	CTCCGTATCCCTAATGGCAAAGA
β-Actin	CAACATCTTCACTCTCTGCTCT	ACTAGGAAAAACAGCACTTGGT

## Sheet: Table S2
Table S2. Physicochemical properties of the CHX family in pepper
Gene ID	Gene name	Number of amino acid/aa	Molecular weight/kD	Theoretical pI	Instability index	Aliphatic index	Grand average of hydropathicity	Subcellular localization
ZLC01G0002380.1	CaCHX1	802	86.88	8.55	37.85	114.13	0.36	Cell membrane, Vacuole
ZLC01G0002390.1	CaCHX2	800	86.31	8.66	36.69	112.71	0.346	Cell membrane, Vacuole
ZLC01G0006590.1	CaCHX3	849	93.26	6.09	39.61	108.21	0.3	Cell membrane, Vacuole
ZLC01G0014940.1	CaCHX4	526	57.88	5.52	43.22	100.55	0.021	Chloroplast, Endoplasmic reticulum
ZLC01G0046520.1	CaCHX5	750	81.3	6.79	36.13	116.2	0.41	Cell membrane, Vacuole
ZLC02G0013310.1	CaCHX6	800	86.74	7.9	39.57	114.42	0.396	Cell membrane, Vacuole
ZLC02G0028780.1	CaCHX7	814	89.33	5.94	34.65	111.29	0.419	Cell membrane, Vacuole
ZLC03G0004840.1	CaCHX8	777	85.74	7.22	43.78	117.67	0.42	Cell membrane, Vacuole
ZLC04G0024030.1	CaCHX9	786	86.99	6.12	36.62	109.41	0.276	Cell membrane, Vacuole
ZLC05G0001820.1	CaCHX10	790	87.2	8.45	36.76	113.71	0.389	Cell membrane, Vacuole
ZLC05G0019690.1	CaCHX11	788	88.23	8.16	36.87	118.62	0.392	Cell membrane, Vacuole
ZLC05G0019700.1	CaCHX12	792	88.42	6.51	41.94	118.28	0.379	Cell membrane, Vacuole
ZLC06G0003350.1	CaCHX13	849	91.94	9.01	37.68	108.87	0.405	Cell membrane, Vacuole
ZLC06G0020960.1	CaCHX14	839	91.82	6.53	35.73	117.89	0.411	Cell membrane, Vacuole
ZLC06G0024950.1	CaCHX15	833	91.77	8.31	33.76	115.74	0.346	Cell membrane, Vacuole
ZLC06G0031270.1	CaCHX16	686	76.85	9.09	47.48	117.13	0.341	Cell membrane, Vacuole
ZLC06G0035320.1	CaCHX17	489	54.01	9.04	42.41	116.79	0.635	Cell membrane, Vacuole
ZLC08G0002760.1	CaCHX18	831	91.58	5.35	40.93	106.85	0.277	Vacuole
ZLC09G0014190.1	CaCHX19	800	89.14	7.98	38.14	111.7	0.346	Cell membrane, Vacuole
ZLC09G0018790.1	CaCHX20	806	88.27	8.75	31.24	113.57	0.429	Cell membrane, Vacuole
ZLC11G0021270.1	CaCHX21	502	54.98	9.86	40.99	119.98	0.453	Cell membrane, Vacuole
ZLC12G0011890.1	CaCHX22	794	86.39	8.11	40.65	111.99	0.401	Cell membrane, Vacuole
ZLC12G0015490.1	CaCHX23	330	36.64	8.71	34.27	128.73	0.706	Cell membrane, Vacuole
